# Supplementary material for: Structural Expansion of Dibenzo[b,d]thiophene Sulfone through Functionalization at Bay Positions
Source: Org Lett. 2025 Aug 12;27(33):9136–40. doi: 10.1021/acs.orglett.5c02414 (PMC12379161; doi:10.1021/acs.orglett.5c02414)
Supplement: Supplementary file 2 [file ol5c02414_si_002.xyz]

23
DBTS
S      -2.575400   -1.523200  -16.335200
O      -2.355500   -2.340300  -17.532000
O      -3.381300   -0.304600  -16.452500
C      -2.187600   -2.595800  -13.946500
C      -0.968200   -1.818300  -14.252700
C      -3.691400   -4.012400  -12.707400
H      -3.911200   -4.594700  -11.820100
C      -1.014100   -1.181000  -15.496600
C       0.017600   -0.399900  -15.986100
H      -0.055200    0.078500  -16.955400
C      -4.633800   -3.941500  -13.735300
H      -5.577000   -4.466600  -13.642300
C      -4.366300   -3.195800  -14.885200
H      -5.086500   -3.130200  -15.691900
C       1.226600   -0.875100  -13.942200
H       2.114300   -0.750600  -13.332800
C      -3.149300   -2.542100  -14.960200
C       1.153900   -0.249800  -15.188500
H       1.981400    0.354800  -15.540100
C       0.174100   -1.658400  -13.467900
C      -2.470000   -3.345200  -12.804100
H      -1.751000   -3.412000  -11.995900
H       0.248700   -2.135700  -12.497800

23
compound 2
S      -2.544800   -1.536100  -16.246400
O      -2.537200   -2.451000  -17.390000
O      -3.142800   -0.209100  -16.409000
C      -2.149500   -2.636100  -13.867100
C      -0.926200   -1.839700  -14.169100
C      -3.705600   -4.174700  -12.803900
H      -3.890100   -4.922600  -12.043900
C      -0.920000   -1.359200  -15.493300
C       0.112200   -0.652500  -16.074400
H       0.043000   -0.309400  -17.099400
C      -4.724000   -3.804000  -13.673800
H      -5.712000   -4.233200  -13.559600
C      -4.442500   -2.950000  -14.739900
H      -5.180400   -2.731000  -15.501800
C       1.215800   -0.709800  -13.936700
H       2.032900   -0.402600  -13.297200
C      -3.176700   -2.405600  -14.803100
C       1.231300   -0.382200  -15.287200
H       2.082900    0.141600  -15.704100
C       0.131000   -1.384000  -13.365000
C      -2.417200   -3.641800  -12.924300
Br      0.081600   -1.386100  -11.452800
Br     -1.056700   -4.551900  -11.934600

47
compound 3
S      -4.944900    0.037800   -0.086200
O      -5.763900   -0.842500    0.752300
O      -5.620000    0.946000   -1.018100
C      -2.437500    0.426900    0.671900
C      -2.378800   -0.446300   -0.526800
C      -1.758400    1.692400    2.629300
H      -0.979300    1.967000    3.329600
C      -3.650800   -0.860900   -0.953100
C      -3.886300   -1.721400   -2.005800
H      -4.895600   -1.998800   -2.284100
C      -3.036400    2.207700    2.782600
H      -3.242900    2.913300    3.578400
C      -4.068800    1.761400    1.953900
H      -5.093900    2.077100    2.104800
C      -1.508700   -1.740200   -2.387700
H      -0.659100   -2.045200   -2.986000
C      -3.736300    0.889900    0.937100
C      -2.775900   -2.207600   -2.700500
H      -2.907800   -2.906600   -3.517800
C      -1.278900   -0.819700   -1.338100
C      -1.434100    0.761000    1.614800
C      -0.176100    0.111800    1.707700
C       0.004400   -0.218500   -1.271400
C       2.076700   -1.165800    2.179200
C       2.945300   -0.758600    3.208800
C       2.427500   -2.279400    1.393600
C       4.130600   -1.446500    3.441200
H       2.679400    0.096500    3.818600
C       3.613700   -2.962200    1.634900
H       1.762400   -2.595200    0.599500
C       4.469100   -2.549300    2.656800
H       4.791500   -1.122700    4.237200
H       3.872500   -3.819600    1.024000
H       5.393600   -3.084300    2.841500
C       2.344800    0.972900   -1.453600
C       3.321200    0.529200   -2.364500
C       2.634000    2.076800   -0.630000
C       4.550900    1.172300   -2.445000
H       3.103400   -0.318600   -3.002900
C       3.865500    2.714600   -0.719200
H       1.885600    2.420500    0.073200
C       4.827600    2.265900   -1.624400
H       5.295000    0.820700   -3.150700
H       4.076200    3.565000   -0.080600
H       5.787100    2.766000   -1.690600
C       1.083200    0.322500   -1.371500
C       0.860500   -0.469100    1.941000

25
compound 4
S      -2.764100   -1.614200  -15.945000
O      -2.532100   -2.243100  -17.247600
O      -3.802800   -0.587500  -15.830800
C      -1.865300   -2.815600  -13.759000
C      -0.920300   -1.698900  -14.033000
C      -2.801300   -4.794000  -12.727800
H      -2.738100   -5.567600  -11.971400
C      -1.224900   -1.021200  -15.221900
C      -0.462300    0.004000  -15.748400
H      -0.753200    0.492700  -16.670800
C      -3.867500   -4.792800  -13.626100
H      -4.634900   -5.554700  -13.561600
C      -3.929700   -3.824700  -14.629000
H      -4.728100   -3.824000  -15.361400
C       1.008600   -0.236500  -13.857500
H       1.877400    0.073800  -13.289600
C      -2.931400   -2.868900  -14.668600
C       0.691400    0.383100  -15.058600
H       1.322200    1.172800  -15.448000
C       0.209900   -1.257100  -13.313600
C      -1.799200   -3.825200  -12.792500
H      -0.968700   -3.890100  -12.104500
C       0.565800   -1.728800  -11.947500
O       1.657700   -1.575600  -11.447400
H      -0.250500   -2.187700  -11.363400

27
compound 5
S       7.628000    2.084600   -0.577000
O       3.664900   -0.619300    3.544700
O       4.969700    1.042900    4.544900
O       8.066000    3.481400   -0.657900
O       7.758400    1.237900   -1.767500
C       4.830400    2.422000   -0.549400
H       4.897100    2.899700   -1.519600
C       5.957300    1.349900    1.357400
C       3.606400    2.233800    0.088000
H       2.690200    2.573100   -0.380600
C       8.322700    1.273200    0.867200
C       7.721000    0.319300    2.975500
H       7.000100    0.075200    3.741800
C       4.718500    1.152600    2.001100
C       5.963700    1.970300    0.100600
C       7.324100    0.954900    1.796600
C      10.037300    0.351400    2.235300
H      11.079000    0.113900    2.415700
C       9.664200    0.991400    1.053100
H      10.397800    1.259500    0.302200
B       4.463500    0.487000    3.408200
C       9.068300    0.022200    3.183300
H       9.364900   -0.469300    4.102800
C       3.564600    1.602200    1.329600
H       2.596900    1.467700    1.803600
H       3.366600   -0.996900    2.712100
H       4.683900    0.578500    5.340900

23
compound 6
S      -2.545200   -1.534100  -16.239900
O      -2.572400   -2.459800  -17.374600
O      -3.110500   -0.193700  -16.410100
C      -2.148700   -2.634800  -13.864100
C      -0.923500   -1.845200  -14.169500
C      -3.697900   -4.170600  -12.800300
H      -3.886800   -4.933200  -12.056300
C      -0.909100   -1.386500  -15.500900
C       0.134600   -0.701000  -16.087000
H       0.075900   -0.371200  -17.117000
C      -4.731100   -3.762500  -13.637700
H      -5.724400   -4.174400  -13.505300
C      -4.457400   -2.904700  -14.702300
H      -5.205400   -2.670500  -15.449700
C       1.215200   -0.722000  -13.935600
H       2.029700   -0.396900  -13.301800
C      -3.184500   -2.379200  -14.783300
C       1.251000   -0.432600  -15.295800
H       2.114000    0.070100  -15.715600
C       0.118200   -1.371400  -13.356800
C      -2.401700   -3.660300  -12.939600
I      -0.871600   -4.800600  -11.985100
I      -0.013900   -1.206900  -11.233300

29
compound 7
S      -2.641600   -1.718700  -15.986300
O      -2.494300   -2.574200  -17.166400
O      -3.532000   -0.557900  -16.064900
C      -1.890900   -2.751200  -13.661700
C      -0.860500   -1.725900  -14.021300
C      -3.086400   -4.502200  -12.480600
H      -3.107200   -5.228400  -11.679500
C      -1.057900   -1.211700  -15.310200
C      -0.221700   -0.304600  -15.936300
H      -0.442900    0.053700  -16.934500
C      -4.179000   -4.388400  -13.334800
H      -5.057400   -5.002300  -13.177600
C      -4.109100   -3.523700  -14.422000
H      -4.907800   -3.463200  -15.151600
C       1.089500   -0.284400  -13.923100
H       1.919600    0.109600  -13.352800
C      -2.977000   -2.738300  -14.547500
C       0.901400    0.127900  -15.238800
H       1.601300    0.815200  -15.697800
C       0.208200   -1.169400  -13.285700
C      -1.926700   -3.731700  -12.646700
C       0.334000   -1.313000  -11.806400
O      -0.588300   -1.504600  -11.049400
O       1.595900   -1.110700  -11.367900
H       1.568000   -1.159400  -10.400800
C      -0.719800   -4.135500  -11.868600
O       0.419700   -4.033900  -12.257800
O      -1.029900   -4.727900  -10.694500
H      -0.194700   -5.011100  -10.293800

53
compound 8
S       0.780900   -4.609300  -16.312500
O       1.197400   -5.889900  -15.736300
O       1.198900   -4.277800  -17.676600
C      -1.254700   -3.333000  -15.191100
C      -0.039400   -2.643700  -14.734600
C      -3.583900   -3.904800  -15.398600
H      -4.605100   -3.735600  -15.085700
C       1.141200   -3.242400  -15.200500
C       2.406300   -2.785000  -14.897700
H       3.287600   -3.284900  -15.281500
C      -3.292300   -4.886600  -16.334800
H      -4.094300   -5.465200  -16.776900
C      -1.964800   -5.153200  -16.678400
H      -1.706900   -5.944000  -17.372700
C       1.355100   -1.001400  -13.659600
H       1.426800   -0.091000  -13.080400
C      -0.988900   -4.373500  -16.094700
C       2.504200   -1.652000  -14.086400
H       3.477300   -1.262700  -13.812900
C       0.067100   -1.474600  -13.975000
C      -2.581000   -3.115400  -14.803800
C      -3.077700   -2.190600  -13.729700
O      -4.176200   -2.399300  -13.255500
C      -1.050300   -0.582200  -13.519400
O      -0.789600    0.570500  -13.241800
N      -2.370900   -1.043400  -13.300500
C      -3.178000   -0.130100  -12.493500
C      -3.961400    0.835800  -13.134400
C      -3.150300   -0.241900  -11.113000
C      -4.741800    1.720000  -12.401000
H      -3.952200    0.893200  -14.216300
C      -3.925400    0.636400  -10.355100
H      -2.541800   -1.003700  -10.639900
C      -4.716200    1.617500  -11.008000
H      -5.346300    2.461600  -12.908400
C      -4.140500    0.808200   -8.935400
C      -5.051200    1.887100   -8.793700
C      -3.653300    0.161900   -7.796000
C      -5.479500    2.317400   -7.535600
C      -4.074800    0.589800   -6.542300
H      -2.956400   -0.664000   -7.887100
C      -4.978700    1.656800   -6.418100
H      -6.181100    3.135200   -7.422000
H      -3.705700    0.096000   -5.651100
H      -5.296600    1.973000   -5.431000
N      -5.381200    2.374000  -10.053800
C      -6.329800    3.443200  -10.328500
H      -6.000300    3.958000  -11.234400
H      -6.255400    4.172000   -9.517500
C      -7.774300    2.957000  -10.482300
H      -8.437000    3.802600  -10.687000
H      -7.862500    2.245700  -11.306600
H      -8.120400    2.463800   -9.571100

25
compound 9
S      -2.301100   -2.721600  -15.961100
O      -1.487100   -3.177100  -17.087500
O      -3.714800   -2.412600  -16.173400
C      -1.445200   -3.158200  -13.508800
C      -1.097700   -1.782100  -13.814900
C      -1.550900   -5.109900  -12.125200
H      -1.337400   -5.607600  -11.186800
C      -1.471300   -1.356400  -15.082200
C      -1.202600   -0.067500  -15.511500
H      -1.490800    0.271300  -16.499300
C      -2.206300   -5.783400  -13.156500
H      -2.504200   -6.815400  -13.015100
C      -2.489900   -5.153400  -14.378600
H      -2.999400   -5.687000  -15.172000
C      -0.163000    0.372300  -13.346400
H       0.346800    1.046700  -12.668900
C      -2.096900   -3.834300  -14.531000
C      -0.540700    0.793500  -14.621800
H      -0.320400    1.806700  -14.936100
C      -1.159600   -3.774800  -12.293100
C      -0.440800   -0.935200  -12.925600
C      -0.075600   -1.472200  -11.584400
C      -0.456700   -2.977000  -11.249100
O       0.494000   -0.819800  -10.744100
O      -0.164500   -3.418800  -10.165000

31
compound 10
S      -1.534500   -2.653900  -16.427500
O      -0.955900   -3.796600  -17.132500
O      -2.221700   -1.608900  -17.184800
C      -1.966400   -2.842000  -13.837700
C      -0.728600   -2.129000  -13.977200
C      -3.746800   -3.842100  -12.584000
H      -4.212300   -4.088900  -11.638300
C      -0.309900   -1.918100  -15.288300
C       0.863500   -1.245500  -15.555000
H       1.204300   -1.072500  -16.568500
C      -4.342500   -4.215300  -13.783100
H      -5.280500   -4.757400  -13.760900
C      -3.764400   -3.910600  -15.033400
H      -4.248700   -4.212800  -15.954000
C       1.206800   -0.989200  -13.142300
H       1.803800   -0.624000  -12.316400
C      -2.571100   -3.220400  -15.033500
C       1.616100   -0.783800  -14.454600
H       2.541700   -0.252700  -14.642500
C       0.006300   -1.677500  -12.879100
C      -2.527400   -3.136900  -12.593500
C      -0.547700   -1.966700  -11.560200
C      -1.788400   -2.681300  -11.420400
C      -1.609600   -2.523600   -9.142300
C      -0.388100   -1.819900   -9.280000
N       0.120800   -1.554000  -10.478300
N      -2.286500   -2.940600  -10.206900
C       0.346700   -1.367400   -8.132700
N       0.931300   -1.006900   -7.205400
C      -2.163200   -2.813200   -7.849700
N      -2.601600   -3.042100   -6.807200

50
compound 11
S      -1.451100   -3.105300  -16.667300
O      -0.702800   -4.224100  -17.244900
O      -2.269300   -2.267300  -17.547000
C      -1.910600   -3.072700  -14.078400
C      -0.786700   -2.205100  -14.288900
C      -3.565700   -4.196000  -12.748000
H      -4.035400   -4.426800  -11.798000
C      -0.372900   -2.079600  -15.614900
C       0.693900   -1.279700  -15.958600
H       1.023700   -1.175400  -16.984800
C      -4.066400   -4.775900  -13.907000
H      -4.915400   -5.446000  -13.836900
C      -3.504800   -4.521100  -15.176400
H      -3.911900   -4.984800  -16.066300
C       0.952900   -0.705800  -13.587800
H       1.479400   -0.166900  -12.809500
C      -2.427300   -3.664900  -15.229000
C       1.351300   -0.593000  -14.914000
H       2.194700    0.041800  -15.159900
C      -0.141000   -1.525600  -13.243100
C      -2.460800   -3.318700  -12.806300
C      -0.695000   -1.763900  -11.933800
C      -1.791200   -2.618300  -11.747600
N      -0.282700   -1.241500  -10.731800
N      -2.018900   -2.593700  -10.390600
H      -2.747800   -3.074500   -9.886400
C      -1.065500   -1.493800   -8.364000
C      -0.855800   -2.568800   -7.468400
C      -1.282000   -0.181500   -7.882100
C      -0.548200   -3.899200   -7.900700
C      -0.912600   -2.324600   -6.047500
C      -1.320400    0.046200   -6.457700
C      -1.488800    0.941900   -8.743300
C      -0.353300   -4.911900   -7.001200
H      -0.440600   -4.101100   -8.958800
C      -0.714500   -3.413800   -5.143700
C      -1.145900   -1.028800   -5.584100
C      -1.550400    1.369200   -5.968700
H      -1.448400    0.795200   -9.813600
C      -1.708700    2.192100   -8.233000
C      -0.449600   -4.673000   -5.602300
H      -0.109100   -5.906800   -7.356300
H      -0.771200   -3.214800   -4.078700
H      -1.187600   -0.851000   -4.513900
C      -1.738800    2.413900   -6.828200
H      -1.572900    1.524900   -4.895300
H      -1.858700    3.028100   -8.906900
H      -0.296800   -5.489800   -4.906400
H      -1.912000    3.413400   -6.446300
C      -1.085400   -1.752300   -9.819400

33
compound 12
P      -1.119600   -2.326700  -11.350500
S      -1.384400   -2.767300  -16.397600
O      -0.684200   -3.872400  -17.052400
O      -2.144000   -1.815600  -17.209900
C      -1.874700   -2.898900  -13.837600
C      -0.160700   -1.598200  -12.793900
C      -2.061000   -0.875700  -10.686300
C      -2.332600   -3.120600  -12.547000
C      -0.713300   -2.084700  -13.969600
C      -3.467100   -3.933200  -12.444400
H      -3.904700   -4.179300  -11.483400
C      -0.246500   -1.865700  -15.246300
C      -2.783600    0.013800  -11.493500
H      -2.813500   -0.127100  -12.568100
C       0.882100   -1.076900  -15.412200
H       1.302900   -0.859100  -16.386000
C      -4.059100   -4.440100  -13.614600
H      -4.943400   -5.060200  -13.519500
C      -3.557800   -4.189200  -14.907500
H      -4.046500   -4.609000  -15.777800
C      -2.723300    0.399100   -8.730700
H      -2.697400    0.545400   -7.656800
C      -3.467200    1.082500  -10.922900
H      -4.023300    1.765000  -11.555900
C       0.986000   -0.811800  -12.950600
H       1.504900   -0.387600  -12.098300
C      -2.425600   -3.393400  -14.998600
C      -2.037100   -0.673800   -9.301800
H      -1.480800   -1.357000   -8.669000
C      -3.438100    1.277000   -9.540300
H      -3.972000    2.111200   -9.099000
C       1.476600   -0.559700  -14.243900
H       2.360300    0.059300  -14.349700

34
compound 13
S       3.937700    1.209200    7.387900
P       6.694700    4.600400    9.907500
O       6.371200    5.459000   11.087700
O       2.559600    0.920900    7.781300
O       4.527000    0.505900    6.248500
C       5.473300    0.091400    9.701500
H       5.128100   -0.928800    9.587800
C       4.198200    3.034400    7.216500
C       5.552300    2.379600    9.075600
C      10.500100    6.006000    9.543700
H      11.116800    6.727800   10.067100
C       6.426500    2.754400   10.080000
C       5.056300    5.688300    7.580700
H       5.352900    6.725200    7.688300
C       8.911600    4.147100    8.195800
H       8.301800    3.423000    7.666100
C       5.549400    4.694800    8.428100
C       6.841700    1.738700   10.942700
H       7.518600    1.934600   11.766300
C       5.085400    3.412500    8.196400
C       3.700700    4.012100    6.364200
H       2.995800    3.787600    5.573200
C       5.067000    1.112800    8.852100
C      11.012200    5.309600    8.451200
H      12.029800    5.489000    8.122700
C       8.395000    4.846100    9.293900
C       9.191700    5.776900    9.968000
H       8.777600    6.310100   10.816000
C      10.218000    4.380200    7.777300
H      10.616600    3.838500    6.927200
C       6.360900    0.432000   10.739200
H       6.684000   -0.350700   11.416000
C       4.145800    5.331500    6.568700
H       3.763600    6.109000    5.917300

23
2-TS
S      -2.992100   -0.000000   -0.000000
O      -3.741600    0.000000   -1.259500
O      -3.741600   -0.000000    1.259500
C      -0.426500   -0.765200   -0.000000
C      -0.426500    0.765200    0.000000
C       0.171900   -3.149400    0.000000
H       0.959200   -3.890300    0.000000
C      -1.750400    1.272600    0.000000
C      -2.142900    2.593900    0.000000
H      -3.195400    2.850600    0.000100
C      -1.148900   -3.562300   -0.000000
H      -1.391400   -4.617800   -0.000000
C      -2.142900   -2.593900   -0.000000
H      -3.195400   -2.850600   -0.000100
C       0.171900    3.149400    0.000000
H       0.959200    3.890300    0.000000
C      -1.750400   -1.272600   -0.000000
C      -1.148900    3.562300    0.000000
H      -1.391400    4.617800    0.000100
C       0.546100    1.795300   -0.000000
C       0.546100   -1.795300    0.000000
Br      2.457200    1.638800   -0.000000
Br      2.457200   -1.638800    0.000000

47
3_TS
S      -4.840000    0.076600   -0.069700
O      -5.666500   -0.933000    0.602700
O      -5.521400    1.138300   -0.819800
C      -2.309300    0.413700    0.681100
C      -2.274100   -0.430400   -0.561100
C      -1.667200    1.705400    2.640800
H      -0.869700    2.109200    3.250800
C      -3.562500   -0.629300   -1.098200
C      -3.868400   -1.354100   -2.229800
H      -4.892500   -1.433400   -2.574100
C      -2.982500    1.939900    2.995700
H      -3.212200    2.532500    3.872900
C      -4.001100    1.425800    2.195900
H      -5.047700    1.569700    2.435900
C      -1.526100   -1.802100   -2.427200
H      -0.701000   -2.270700   -2.947700
C      -3.629600    0.693800    1.089000
C      -2.812100   -1.953600   -2.912100
H      -2.992200   -2.547700   -3.799800
C      -1.212700   -1.046100   -1.267600
C      -1.287400    0.949400    1.499500
C       0.129900    0.907500    1.328000
C       0.182700   -1.088500   -0.958700
C       2.614300    1.551900    1.876200
C       3.423700    0.706200    2.655100
C       3.129300    2.790100    1.458500
C       4.710400    1.095600    3.008800
H       3.024600   -0.242300    2.993100
C       4.416000    3.173100    1.820100
H       2.502400    3.454800    0.876100
C       5.212200    2.327700    2.591000
H       5.323000    0.436500    3.613200
H       4.798400    4.135200    1.498400
H       6.217800    2.626900    2.863600
C       2.746000   -1.704300   -0.997300
C       3.690700   -0.839700   -1.580500
C       3.180100   -2.951600   -0.513900
C       5.026000   -1.214900   -1.674200
H       3.361300    0.115300   -1.971300
C       4.518100   -3.317500   -0.608000
H       2.456000   -3.631800   -0.081300
C       5.445400   -2.452500   -1.187300
H       5.741400   -0.540400   -2.130800
H       4.836600   -4.283500   -0.232700
H       6.487400   -2.742200   -1.260900
C       1.360300   -1.372000   -0.992200
C       1.300000    1.152900    1.508300

23
6_TS
S      -2.495300   -1.588900  -16.172300
O      -2.279000   -2.412600  -17.374700
O      -3.304200   -0.363500  -16.295600
C      -2.122600   -2.674100  -13.743000
C      -0.848800   -1.864100  -14.067200
C      -3.886700   -4.088500  -12.760100
H      -4.220400   -4.695900  -11.927700
C      -0.962500   -1.254200  -15.349900
C      -0.040000   -0.457500  -16.000300
H      -0.263300   -0.057400  -16.984800
C      -4.733400   -3.948400  -13.850100
H      -5.701900   -4.438900  -13.859300
C      -4.302700   -3.167300  -14.914700
H      -4.910100   -3.010500  -15.801100
C       1.352700   -0.754200  -14.093600
H       2.286800   -0.554100  -13.583600
C      -3.054500   -2.583200  -14.817100
C       1.160000   -0.199200  -15.350300
H       1.931000    0.417300  -15.802100
C       0.395000   -1.565100  -13.445200
C      -2.614500   -3.480000  -12.679200
I      -1.758700   -4.022500  -10.780400
I       1.218000   -2.132300  -11.538100

29
7-TS
S       2.666400   -0.000100    0.000400
O       3.413700    0.126300   -1.253600
O       3.413300   -0.126500    1.254600
C       0.111200    0.753500    0.037800
C       0.111200   -0.753500   -0.037500
C      -0.604300    3.080000    0.108100
H      -1.417100    3.796800    0.090800
C       1.416900   -1.275100   -0.111900
C       1.743100   -2.613800   -0.200400
H       2.779400   -2.925300   -0.252300
C       0.702700    3.536600    0.212000
H       0.905900    4.597800    0.284600
C       1.743200    2.613800    0.199700
H       2.779600    2.925300    0.251700
C      -0.604600   -3.079900   -0.109900
H      -1.417400   -3.796600   -0.093500
C       1.417000    1.275000    0.112200
C       0.702400   -3.536500   -0.213900
H       0.905600   -4.597700   -0.287400
C      -0.917900   -1.715800   -0.019000
C      -0.917800    1.715800    0.018500
C      -2.393800   -1.457500    0.098700
O      -3.125700   -1.234100   -0.833300
O      -2.812000   -1.600300    1.366300
H      -3.751200   -1.357100    1.401100
C      -2.393700    1.457500   -0.098200
O      -3.124700    1.233100    0.834200
O      -2.813100    1.601200   -1.365300
H      -3.752300    1.358300   -1.399500

75
DBS_Li2_4THF
S       3.671800   -0.002600    0.000400
O       4.433900   -1.253500    0.179600
O       4.435700    1.247400   -0.178400
C       1.136400   -0.106000   -0.735900
C       1.136200    0.104700    0.735900
C       0.207500   -0.411200   -2.878400
H      -0.632800   -0.505500   -3.567300
C       2.420500    0.183100    1.286700
C       2.631400    0.378600    2.641300
H       3.628800    0.439800    3.061200
C       1.490000   -0.496600   -3.442600
H       1.606700   -0.651000   -4.511500
C       2.631800   -0.382700   -2.640700
H       3.629200   -0.445500   -3.060200
C       0.207100    0.410600    2.878100
H      -0.633300    0.506100    3.566800
C       2.420600   -0.186500   -1.286300
C       1.489600    0.494000    3.442800
H       1.606200    0.647900    4.511800
C      -0.046100    0.212000    1.502200
C      -0.045800   -0.211700   -1.502500
Li     -1.050000   -1.279700    0.175100
Li     -1.048000    1.281400   -0.176000
O      -2.939400    1.835600    0.141700
C      -3.488700    3.098100   -0.312900
C      -3.583700    1.438800    1.372700
C      -4.474000    3.560100    0.774000
H      -2.649700    3.784900   -0.442700
H      -3.972300    2.943500   -1.281600
C      -4.041200    2.747400    2.006200
H      -4.435500    0.786700    1.141300
H      -2.848500    0.877200    1.948200
H      -5.500400    3.305300    0.495800
H      -4.430600    4.638600    0.934900
H      -4.847200    2.606600    2.729000
H      -3.203100    3.230400    2.516100
O      -2.941500   -1.832000   -0.143300
C      -3.492700   -3.093100    0.312900
C      -3.586400   -1.434600   -1.373800
C      -4.482800   -3.552000   -0.770800
H      -2.655300   -3.782400    0.439700
H      -3.972500   -2.937300    1.283200
C      -4.049800   -2.742200   -2.004800
H      -4.435400   -0.779000   -1.141800
H      -2.850200   -0.876300   -1.951300
H      -5.507400   -3.292700   -0.490200
H      -4.444300   -4.630800   -0.930800
H      -4.856800   -2.599400   -2.726100
H      -3.214500   -3.228900   -2.516000
O      -0.127700    3.055800   -0.524200
C       0.627800    3.717700    0.526100
C       0.446500    3.379200   -1.822000
C       1.939600    4.150800   -0.122100
H       0.047800    4.580200    0.878200
H       0.750900    3.010300    1.346200
C       1.498100    4.458800   -1.561100
H       0.885500    2.468200   -2.234000
H      -0.362700    3.710100   -2.478000
H       2.666300    3.334900   -0.107700
H       2.382800    5.011700    0.382200
H       2.319200    4.408900   -2.277900
H       1.051800    5.456400   -1.621900
O      -0.131800   -3.055500    0.523500
C       0.441800   -3.379900    1.821200
C       0.622500   -3.718400   -0.527000
C       1.492000   -4.460900    1.560100
H       0.882000   -2.469600    2.233500
H      -0.367800   -3.709900    2.477100
C       1.933700   -4.153400    0.121100
H       0.041200   -4.580000   -0.879000
H       0.746600   -3.011200   -1.347000
H       1.044300   -5.457900    1.620900
H       2.313200   -4.412100    2.276800
H       2.375600   -5.014900   -0.383300
H       2.661600   -3.338600    0.106700
